# Supplementary material for: Survivorship-Reducing Effect of Propylene Glycol on Vector Mosquito Populations and Its Potential Use in Attractive Toxic Sugar Baits
Source: Insects. 2022 Jun 29;13(7):595. doi: 10.3390/insects13070595 (PMC9324135; doi:10.3390/insects13070595)
Supplement: Supplementary file 1 [file insects-13-00595-s001.zip]

Archive with 2 entries (2 files):
- File S1 Experimental Data.xlsx
- insects-1768557-supplementary.pdf
