# Supplementary material for: Survivorship-Reducing Effect of Propylene Glycol on Vector Mosquito Populations and Its Potential Use in Attractive Toxic Sugar Baits
Source: Insects. 2022 Jun 29;13(7):595. doi: 10.3390/insects13070595 (PMC9324135; doi:10.3390/insects13070595)
Supplement: Supplementary file 1 [file insects-13-00595-s001.zip › File S1 Experimental Data.xlsx]

## Sheet: Aedes aegypti
	Control
	Trial 1		Trial 2		Trial 3		Males	Females	Combined
Day	M	F	M	F	M	F	Combined	Combined
1	0	0	0	0	0	0	0	0	0
2	0	0	0	0	0	0	0	0	0
3	0	1	0	0	0	0	0	1	1
4	0	0	0	0	0	0	0	0	0
5	0	0	0	0	0	0	0	0	0
6	0	0	0	0	0	0	0	0	0
7	0	0	0	0	0	0	0	0	0
Dead	0	1	0	0	0	0	0	1	1
Alive	33	16	20	30	22	13	75	59	134
Totals	33	17	20	30	22	13	75	60	135
Proportion Survived	1	0.941176	1	1	1	1	1	0.983333	0.992593
	5% PG, Constant Access											5% PG, 24 H
	Trial 1		Trial 2		Trial 3		Males	Females	All			Trial 1		Trial 2		Trial 3		Males	Females	All
Day	M	F	M	F	M	F	Combined	Combined			Day	M	F	M	F	M	F	Combined	Combined
1	0	2	1	2	0	1	1	5	6		1	9	1	5	2	46	6	60	9	69
2	2	2	12	5	21	0	35	7	42		2	15	0	6	1	7	17	28	18	46
3	3	1	4	4	9	1	16	6	22		3	22	1	3	1	0	5	25	7	32
4	0	7	1	4	5	2	6	13	19		4	5	0	1	0	1	0	7	0	7
5	2	6	1	5	1	0	4	11	15		5	0	0	2	1	0	0	2	1	3
6	0	10	1	7	0	2	1	19	20		6	0	1	0	0	0	0	0	1	1
7	0	3	0	4	0	0	0	7	7		7	0	1	0	1	0	0	0	2	2
Dead	7	31	20	31	36	6	63	68	131		Dead	51	4	17	6	54	28	122	38	160
Alive	0	2	0	1	0	0	0	3	3		Alive	15	24	14	62	0	6	29	92	121
Totals	7	33	20	32	36	6	63	71	134		Totals	66	28	31	68	54	34	151	130	281
Proportion Survived	0	0.0606061	0	0.03125	0	0	0	0.0422535			Proportion Survived	0.227273	0.857143	0.451613	0.911765	0	0.176471	0.192053	0.707692	0.430605
	7.5% PG, Constant Access											7.5% PG, 24 H
	Trial 1		Trial 2		Trial 3		Males	Females	All			Trial 1		Trial 2		Trial 3		Males	Females	All
Day	M	F	M	F	M	F	Combined	Combined			Day	M	F	M	F	M	F	Combined	Combined
1	11	0	14	2	43	4	68	6	74		1	19	2	21	3	31	1	71	6	77
2	27	8	18	7	9	6	54	21	75		2	18	1	11	1	5	11	34	13	47
3	2	9	6	8	0	1	8	18	26		3	3	3	2	1	0	1	5	5	10
4	1	4	5	0	0	0	6	4	10		4	0	1	2	1	0	0	2	2	4
5	0	2	0	1	0	0	0	3	3		5	0	0	0	0	0	0	0	0	0
6	0	0	0	0	0	0	0	0	0		6	0	0	0	0	0	0	0	0	0
7	0	0	0	0	0	0	0	0	0		7	0	0	0	0	0	0	0	0	0
Dead	41	23	43	18	52	11	136	52	188		Dead	40	7	36	6	36	13	112	26	138
Alive	0	0	0	0	0	0	0	0	0		Alive	2	12	1	14	0	10	3	36	39
Out of:	41	23	43	18	52	11	136	52	188		Totals	42	19	37	20	36	23	115	62	177
Proportion Survived	0	0	0	0	0	0	0	0	0		Proportion Survived	0.047619	0.631579	0.027027	0.7	0	0.434783	0.026087	0.580645	0.220339
	10% PG, Constant Access											10% PG, 24 H
	Trial 1		Trial 2		Trial 3		Males	Females	All			Trial 1		Trial 2		Trial 3		Males	Females	All
Day	M	F	M	F	M	F	Combined	Combined			Day	M	F	M	F	M	F	Combined	Combined
1	14	1	11	2	8	2	33	5	38		1	12	1	12	1	5	4	29	6	35
2	28	3	7	34	4	4	39	41	80		2	16	1	16	0	3	2	35	3	38
3	3	10	6	4	1	5	10	19	29		3	1	2	1	1	1	2	3	5	8
4	1	3	0	0	0	4	1	7	8		4	1	0	0	0	0	0	1	0	1
5	0	0	0	0	0	0	0	0	0		5	0	0	0	0	0	0	0	0	0
6	0	0	0	0	0	0	0	0	0		6	0	1	0	0	0	0	0	1	1
7	0	0	0	0	0	0	0	0	0		7	0	0	0	0	0	0	0	0	0
Dead	46	17	24	40	13	15	83	72	155		Dead	30	5	29	2	9	8	68	15	83
Alive	0	0	0	0	0	0	0	0	0		Alive	3	18	10	7	1	9	14	34	48
Out of:	46	17	24	40	13	15	83	72	155		Totals	33	23	39	9	10	17	82	49	131
Proportion Survived	0	0	0	0	0	0	0	0	0		Proportion Survived	0.0909091	0.782609	0.25641	0.777778	0.1	0.529412	0.170732	0.693878	0.366412

## Sheet: Aedes albopictus
	Control
	Trial 1		Trial 2		Trial 3		Males	Females	Combined
Day	M	F	M	F	M	F	Combined	Combined
1	1	0	0	0	1	3	2	3	1
2	0	0	0	0	0	0	0	0	0
3	0	0	0	0	0	0	0	0	0
4	0	0	1	0	0	0	1	0	1
5	0	0	0	0	0	0	0	0	0
6	0	0	0	2	0	0	0	2	2
7	0	0	0	0	0	0	0	0	0
Dead	1	0	1	2	1	3	3	5	4
Alive	20	9	12	20	21	13	53	42	99
Totals	21	9	13	22	22	16	56	47	103
Proportion Survived	0.952381	1	0.923077	0.909091	0.954545	0.8125	0.946429	0.893617	0.961165
	5% PG, Constant											5% PG, 24 H
	Trial 1		Trial 2		Trial 3		Males	Females	Combined			Trial 1		Trial 2		Trial 3		Males	Females	Combined
Day	M	F	M	F	M	F	Combined	Combined			Day	M	F	M	F	M	F	Combined	Combined
1	31	1	21	10	58	14	110	25	135		1	30	5	21	2	24	11	75	18	93
2	6	0	3	10	1	8	10	18	28		2	2	2	0	0	0	0	2	2	4
3	0	1	0	1	0	0	0	2	2		3	0	0	2	1	0	0	2	1	3
4	0	0	0	0	0	0	0	0	0		4	0	0	0	0	0	0	0	0	0
5	0	0	0	0	0	0	0	0	0		5	0	0	0	0	0	0	0	0	0
6	0	0	0	0	0	0	0	0	0		6	0	0	0	0	0	0	0	0	0
7	0	0	0	0	0	0	0	0	0		7	0	0	0	0	0	0	0	0	0
Dead	37	2	24	21	59	22	120	45	165		Dead	32	7	23	3	24	11	79	21	100
Alive	0	0	0	0	0	0	0	0	0		Alive	0	11	0	7	0	0	0	18	18
Totals	37	2	24	21	59	22	120	45	165		Totals	32	18	23	10	24	11	79	39	118
Proportion Survived	0	0	0	0	0	0	0	0	0		Proportion Survived	0	0.611111	0	0.7	0	0	0	0.461538	0.152542

## Sheet: Culex pipiens
	Control
	Trial 1		Trial 2		Trial 3		Males	Females	Combined
Day	M	F	M	F	M	F	Combined	Combined
1	1	0	0	0	0	0	1	0	1
2	0	0	0	0	0	1	0	1	0
3	0	0	0	0	0	1	0	1	0
4	0	0	0	1	0	0	0	1	1
5	0	0	0	0	1	0	1	0	0
6	1	0	1	0	0	0	2	0	2
7	0	0	0	0	0	0	0	0	0
Dead	2	0	1	1	1	2	4	3	4
Alive	44	7	29	18	29	18	102	43	99
Totals	46	7	30	19	30	20	106	46	102
Proportion Survived	0.956522	1	0.966667	0.947368	0.966667	0.9	0.962264	0.934783	0.970588
	5% PG, Constant											5% PG, 24 H
	Trial 1		Trial 2		Trial 3		Males	Females	Combined			Trial 1		Trial 2		Trial 3		Males	Females	Combined
Day	M	F	M	F	M	F	Combined	Combined			Day	M	F	M	F	M	F	Combined	Combined
1	59	4	42	3	47	3	148	10	108		1	44	12	52	5	37	6	133	23	113
2	0	2	0	3	0	3	0	8	5		2	0	2	0	1	0	0	0	3	3
3	0	0	0	0	0	0	0	0	0		3	0	0	0	0	1	6	1	6	0
4	0	0	0	1	0	0	0	1	1		4	0	0	0	1	0	0	0	1	1
5	0	0	0	0	0	0	0	0	0		5	0	0	0	0	0	0	0	0	0
6	0	0	0	0	0	0	0	0	0		6	0	0	0	0	0	0	0	0	0
7	0	0	0	0	0	0	0	0	0		7	0	0	0	0	0	0	0	0	0
Dead	59	6	42	7	47	6	148	19	114		Dead	44	14	52	7	38	12	134	33	117
Alive	0	0	0	0	0	0	0	0	0		Alive	0	0	0	0	0	6	0	6	6
Totals	59	6	42	7	47	6	148	19	114		Totals	44	14	52	7	38	18	134	39	123
Proportion Survived	0	0	0	0	0	0	0	0	0		Proportion Survived	0	0	0	0	0	0.333333	0	0.153846	0.0487805
